# Supplementary material for: Modeling Stem Cell Induction Processes
Source: PLoS One. 2013 May 8;8(5):e60240. doi: 10.1371/journal.pone.0060240 (PMC3648517; doi:10.1371/journal.pone.0060240)
Supplement: File S1 — The zip file contains all five models used in this work, in their matlab2008 “sbproj” format. Models are: (Model S1 in File S1) Independent Equiprobable, (Model S2 in File S1) Cooperative Equiprobable, (Model S3 in File S1) Independent 1 Slow Step, (Model S4 in File S1) Cooperative 1 Slow Step, (Model S5 in File S1) Cooperative 2 Slow Steps. (ZIP) [file pone.0060240.s001.zip]

Archive with 13 entries (10 files):
- Supplementary_File_S1/
- Supplementary_File_S1/Model_S1_IndepEquiProb.sbproj
- __MACOSX/
- __MACOSX/Supplementary_File_S1/
- __MACOSX/Supplementary_File_S1/._Model_S1_IndepEquiProb.sbproj
- Supplementary_File_S1/Model_S2_Cooperative.sbproj
- __MACOSX/Supplementary_File_S1/._Model_S2_Cooperative.sbproj
- Supplementary_File_S1/Model_S3_Indep1SlowStep.sbproj
- __MACOSX/Supplementary_File_S1/._Model_S3_Indep1SlowStep.sbproj
- Supplementary_File_S1/Model_S4_Coop1SlowStep.sbproj
- __MACOSX/Supplementary_File_S1/._Model_S4_Coop1SlowStep.sbproj
- Supplementary_File_S1/Model_S5_Coop2SlowSteps.sbproj
- __MACOSX/Supplementary_File_S1/._Model_S5_Coop2SlowSteps.sbproj
